# Supplementary material for: Development and Characterisation of a New Patient-Derived Xenograft Model of AR-Negative Metastatic Castration-Resistant Prostate Cancer
Source: Cells. 2024 Apr 12;13(8):673. doi: 10.3390/cells13080673 (PMC11049137; doi:10.3390/cells13080673)
Supplement: Supplementary file 1 [file cells-13-00673-s001.zip]

Archive with 10 entries (10 files):
- Figure S1-revision.pptx
- Figure S2 - revision.pptx
- Figure S3 - revision.pptx
- Figure S4 - revision.pptx
- Figure S5 - revision.pptx
- Suppl Table 1.pdf
- Suppl Table 4.pdf
- Supplemental material.pdf
- Supplementary Table S2.xlsx
- Supplementary Table S3.csv
